# Supplementary material for: Trend analysis and prediction of gonorrhea in mainland China based on a hybrid time series model
Source: BMC Infect Dis. 2024 Jan 22;24:113. doi: 10.1186/s12879-023-08969-4 (PMC10802032; doi:10.1186/s12879-023-08969-4)
Supplement: Supplementary file 1 — Additional file 1. [file 12879_2023_8969_MOESM1_ESM.xlsx]

## Sheet: Sheet1
Dataset Description: Time: Time (month-year). Observe: Original time-series data. Trend (13-term moving average): Trend of the original data. Seasonality: Seasonality of the original data. SARIMA_train: Fit results of the SARIMA model on the training set data. LSTM_train: Fit results of the LSTM model on the training set data. SARIMA-LSTM_train: Fit results of the SARIMA-LSTM model on the trainin…
The time-series data of the samples and the data generated from the analysis
Time	Observe	Trend(13-term moving average)	Seasonality	SARIMA_train	LSTM_train	SARIMA-LSTM_train	SARIMA_validation	LSTM_validation	SARIMA-LSTM_validation	SARIMA_simulate_all	LSTM_simulate_all	SARIMA-LSTM_simulate_all	SARIMA forecast	LSTM forecast	SARIMA-LSTM forecast
2004-01-01	9079	19045	-1283.64	9457.94	11113	10229.3	-	-	-	9428.99	11775.6	11374	-	-	-
2004-02-01	16338	19045	-2843.88	12771.5	15430	15505.2	-	-	-	12747.5	17180.7	17792.6	-	-	-
2004-03-01	17354	19045	-796.733	16835.3	18651.7	14930.4	-	-	-	16877	19997	19677.9	-	-	-
2004-04-01	20971	19045	-475.127	20068.6	21552.3	19139.6	-	-	-	20060.4	21869.4	22030.6	-	-	-
2004-05-01	20100	19045	100.199	19767.7	21512.2	19037.3	-	-	-	19779.5	21324.8	21492.2	-	-	-
2004-06-01	21048	19045	464.311	20978.8	21446	20449.2	-	-	-	20979.3	21207.3	22200.4	-	-	-
2004-07-01	21961	19045	1086.39	21390.4	20978.1	20453.9	-	-	-	21390.3	20719.9	21825.5	-	-	-
2004-08-01	21884	19083	1034.48	22005.1	20256.5	20388.1	-	-	-	22012	20076.6	21252.9	-	-	-
2004-09-01	20139	18799.2	844.547	20491.4	19618.3	19592.9	-	-	-	20488.5	19506.9	20134.5	-	-	-
2004-10-01	17145	18543.9	235.255	17943	19384.4	18556.8	-	-	-	17939.4	19518.1	18902.9	-	-	-
2004-11-01	20131	18169.8	853.901	19848.1	18324.2	19191.3	-	-	-	19841.7	19082.9	18681.9	-	-	-
2004-12-01	19271	17803.1	931.079	19188.5	15249.8	16844.7	-	-	-	19187	15558.7	16199.8	-	-	-
2005-01-01	15316	17362.4	-1283.64	15031.8	12505.5	15811.2	-	-	-	15055.3	11171.7	15209.4	-	-	-
2005-02-01	11015	16903	-2843.88	14642.9	14429.1	15400.1	-	-	-	14651.7	15419.8	15567	-	-	-
2005-03-01	15866	16525	-796.733	16183.3	16817.4	16944.8	-	-	-	16138.8	16296.1	17750.8	-	-	-
2005-04-01	16331	16255.9	-475.127	16775.7	16172.4	16028.5	-	-	-	16783.1	16101	16497.8	-	-	-
2005-05-01	15760	15991.8	100.199	16128.2	16247	16386.1	-	-	-	16120.4	16702.4	16510.9	-	-	-
2005-06-01	16588	15659.7	464.311	16761	16270.6	16647.3	-	-	-	16758.5	16469.4	16947.6	-	-	-
2005-07-01	15844	15339.1	1086.39	16402.4	16008.3	16075.7	-	-	-	16400.1	16015.8	16164	-	-	-
2005-08-01	16977	15197.2	1034.48	16788.3	16100.3	16432.8	-	-	-	16781.7	15867.5	16595.6	-	-	-
2005-09-01	15974	15124.3	844.547	15528.8	16051.2	14855	-	-	-	15534.8	15509.9	15320.6	-	-	-
2005-10-01	14850	14918.1	235.255	14308.3	15933.9	14894.8	-	-	-	14310.5	15603.2	15256.4	-	-	-
2005-11-01	16088	14725.3	853.901	16203.8	14971.8	15746.5	-	-	-	16220.9	14978.4	14560.1	-	-	-
2005-12-01	15343	14586.6	931.079	15843.4	12781.4	13924.3	-	-	-	15807.5	12061.9	12802.8	-	-	-
2006-01-01	11551	14472.9	-1283.64	10863.7	11184.9	12304.4	-	-	-	10909.8	10502	12699.6	-	-	-
2006-02-01	11374	14344.3	-2843.88	13335.4	12968.2	13667.6	-	-	-	13330.3	13878.4	14882.8	-	-	-
2006-03-01	13758	14163	-796.733	15081.8	14024	15455.9	-	-	-	15054.3	13568.8	15767.9	-	-	-
2006-04-01	13489	13987.6	-475.127	16320.4	13753.1	14524.1	-	-	-	16301.2	14308.6	14513.9	-	-	-
2006-05-01	13975	13828.2	100.199	14008	13991.6	14351.8	-	-	-	13972.8	14587	14926.6	-	-	-
2006-06-01	15045	13668.2	464.311	14576.8	14215.5	14939	-	-	-	14585.4	14608.8	14989.4	-	-	-
2006-07-01	14657	13636.9	1086.39	15076.7	14176.8	14532.8	-	-	-	15074.2	14286.2	14359	-	-	-
2006-08-01	15079	13593.2	1034.48	15344.3	14308.5	14353.4	-	-	-	15339.1	14162.5	14533.3	-	-	-
2006-09-01	13521	13432.5	844.547	13722.5	14307.9	12439.9	-	-	-	13724.6	13967	13361.5	-	-	-
2006-10-01	13092	13306.7	235.255	11455.1	14266.4	12834.6	-	-	-	11462.4	14144	13700.1	-	-	-
2006-11-01	14020	13191.5	853.901	14492.2	13683	13815.3	-	-	-	14510.6	14069.2	12763.5	-	-	-
2006-12-01	13571	13037.6	931.079	13674.4	12109.9	12545.9	-	-	-	13659.7	12780.9	11415	-	-	-
2007-01-01	12573	12893.4	-1283.64	9415.64	10580.6	10271.8	-	-	-	9425.62	10097.8	10641.2	-	-	-
2007-02-01	9303	12773	-2843.88	10286.9	11311.8	10508.1	-	-	-	10400	11862	11025.8	-	-	-
2007-03-01	11973	12678.4	-796.733	13430.6	12742.2	13530.5	-	-	-	13418.3	12620	13660.8	-	-	-
2007-04-01	12253	12613.7	-475.127	13189.3	12695.6	12680.6	-	-	-	13195.3	12539.8	12801.8	-	-	-
2007-05-01	12448	12534.3	100.199	12335.3	12828.7	12483.2	-	-	-	12333.4	13047.7	12954	-	-	-
2007-06-01	12878	12457.4	464.311	13251	12914	13336.6	-	-	-	13256	12946.8	13111.5	-	-	-
2007-07-01	13363	12393.8	1086.39	12757.6	13032.3	13336.3	-	-	-	12762.7	12831	13139.8	-	-	-
2007-08-01	13483	12330.8	1034.48	13692.5	13108.7	12887.4	-	-	-	13699.1	12631	12953.2	-	-	-
2007-09-01	12847	12261.5	844.547	12331.3	13122.9	11707.1	-	-	-	12320.4	12528.4	12578.6	-	-	-
2007-10-01	12212	12196.4	235.255	11375.1	13072.5	11432.1	-	-	-	11366.3	12608.5	12406	-	-	-
2007-11-01	12995	12146.5	853.901	13277.6	12667.3	12802	-	-	-	13295.2	12523.7	12128	-	-	-
2007-12-01	12751	12058.1	931.079	12709.3	11468.3	11860.3	-	-	-	12696.1	11429.4	10813	-	-	-
2008-01-01	11867	11944.1	-1283.64	9370.83	9965.99	9409.17	-	-	-	9375.49	9257.59	10126.3	-	-	-
2008-02-01	8496	11650.2	-2843.88	9963.5	10127	9020.63	-	-	-	9993.18	10770.7	10108.6	-	-	-
2008-03-01	11118	11346.6	-796.733	12344.5	11770.9	11753	-	-	-	12336.1	11241.6	12678.5	-	-	-
2008-04-01	11544	11249	-475.127	12305.3	11944.6	11599.6	-	-	-	12328.1	11241.8	11846.8	-	-	-
2008-05-01	11960	11101.3	100.199	11665.1	12128.7	11205.4	-	-	-	11654.6	11619.8	11995.8	-	-	-
2008-06-01	11245	10948.5	464.311	12542.3	11903.6	11727.6	-	-	-	12542.4	11452.8	11570.1	-	-	-
2008-07-01	12260	10744.8	1086.39	11938.2	12076.1	12184	-	-	-	11918.3	11415.1	12002.7	-	-	-
2008-08-01	7533	10627.4	1034.48	12368.7	11195	9883.13	-	-	-	12383.1	11112.6	10040	-	-	-
2008-09-01	11510	10630.8	844.547	8717.47	11282.9	11520.2	-	-	-	8660.15	11034	12708.9	-	-	-
2008-10-01	11207	10529.4	235.255	8419.54	11107	9077.45	-	-	-	8456.29	11069.2	9590.47	-	-	-
2008-11-01	10454	10400.7	853.901	11756.7	10407.8	10609	-	-	-	11781	10697.3	10363.1	-	-	-
2008-12-01	11624	10361.5	931.079	10696.7	9301.37	10476.6	-	-	-	10675.9	9353.05	8899.04	-	-	-
2009-01-01	8107	10351.7	-1283.64	8711.36	8078.18	7965.84	-	-	-	8681.19	8988.48	7640.39	-	-	-
2009-02-01	9437	10459.9	-2843.88	6270.16	8862.8	7621.49	-	-	-	6311.25	10077.6	8855.35	-	-	-
2009-03-01	10259	10561.9	-796.733	10650.9	10094	8765.24	-	-	-	10716	10160.8	9523.4	-	-	-
2009-04-01	9970	10457.6	-475.127	11086.2	10319.5	9748.41	-	-	-	11083.1	10446.1	10351.3	-	-	-
2009-05-01	10445	10350.9	100.199	10580	10522.6	9878.56	-	-	-	10571.7	10663.1	10757.2	-	-	-
2009-06-01	11818	10235.4	464.311	10761.2	11086.9	11134.4	-	-	-	10773.7	10994	11179.2	-	-	-
2009-07-01	11452	10117.7	1086.39	11553.2	11082.4	11127.9	-	-	-	11562.4	10907.5	10831.7	-	-	-
2009-08-01	10939	9957.38	1034.48	10520.4	10895.6	10836.6	-	-	-	10530.2	10707.6	10701.2	-	-	-
2009-09-01	10551	9781.21	844.547	11081.5	10623.2	10094	-	-	-	11067.9	10568.9	10472	-	-	-
2009-10-01	9663	9671.96	235.255	10286.6	10085.1	9443.75	-	-	-	10255.8	10446	10168.9	-	-	-
2009-11-01	9437	9574.04	853.901	10328.6	9112.79	10163.9	-	-	-	10334.3	9869.21	10009.5	-	-	-
2009-12-01	9870	9430.62	931.079	9919.52	7776.4	9768.1	-	-	-	9902.78	8082.12	9243.27	-	-	-
2010-01-01	7036	9260.79	-1283.64	7435.76	6646.38	7387.11	-	-	-	7421.52	6702.4	7654.2	-	-	-
2010-02-01	6660	9136.5	-2843.88	6142.26	7350.12	6892.35	-	-	-	6131.46	8134.49	7463.79	-	-	-
2010-03-01	8808	9026.79	-796.733	8514.55	8940.93	7869.71	-	-	-	8541.73	8610.96	7708.37	-	-	-
2010-04-01	8799	8910.54	-475.127	9174.93	9250.84	8065.31	-	-	-	9199.97	9175.18	7951.68	-	-	-
2010-05-01	9266	8853.58	100.199	9176.7	9555.7	8577.69	-	-	-	9165.65	9691.91	8495.87	-	-	-
2010-06-01	9555	8823.62	464.311	9687.01	9794.65	9054.88	-	-	-	9698.18	9841.79	8893.38	-	-	-
2010-07-01	9639	8844.54	1086.39	9923.87	9849.44	9272.99	-	-	-	9917.38	9653.65	9030.5	-	-	-
2010-08-01	9769	8851.12	1034.48	8555.22	9806.92	9233.97	-	-	-	8615.64	9487.66	8911.57	-	-	-
2010-09-01	9088	8772.79	844.547	9616	9415.73	8523.59	-	-	-	9602.56	9292.77	8548.23	-	-	-
2010-10-01	8336	8695.71	235.255	8623.92	8780.53	8384.62	-	-	-	8576.97	9336.34	8514.76	-	-	-
2010-11-01	9397	8630.5	853.901	8704.71	8111.55	9232.39	-	-	-	8723.09	9304.81	8855.04	-	-	-
2010-12-01	9191	8571.04	931.079	9237.47	7158.71	8240.67	-	-	-	9236.49	7957.6	7899.95	-	-	-
2011-01-01	8217	8499.5	-1283.64	6767.52	6586.33	6825.12	-	-	-	6757.48	6079.58	6738.26	-	-	-
2011-02-01	5637	8446.62	-2843.88	6420.53	6585.03	6489.83	-	-	-	6420.13	7156.12	6172.54	-	-	-
2011-03-01	7951	8411.75	-796.733	8286.98	8112.41	7874.6	-	-	-	8281.72	7777.93	7763.26	-	-	-
2011-04-01	7806	8404.62	-475.127	7942.88	8445.13	7629.33	-	-	-	7958.3	8297.07	7845	-	-	-
2011-05-01	8694	8390.42	100.199	8302.89	9001.4	8404.79	-	-	-	8305.28	9150.09	8614.92	-	-	-
2011-06-01	8700	8349.54	464.311	8892.15	9251.85	8494.28	-	-	-	8885.8	9205.13	8852.66	-	-	-
2011-07-01	8777	8249.04	1086.39	8977.29	9337.17	8825.62	-	-	-	8975.44	9017.65	8765.42	-	-	-
2011-08-01	9362	8214.88	1034.48	7544.68	9501.4	9044.9	-	-	-	7520.9	9077.7	8826.17	-	-	-
2011-09-01	8658	8235.42	844.547	9055.66	9140.58	8334.8	-	-	-	9087.64	8845.5	8499.83	-	-	-
2011-10-01	8595	8168.96	235.255	8475.69	8719.03	8554.83	-	-	-	8474.21	8941.76	8882.69	-	-	-
2011-11-01	8797	8107.79	853.901	8616.58	8134.26	8862.41	-	-	-	8630.34	8764.8	8707.03	-	-	-
2011-12-01	8810	8052.08	931.079	9089.13	7420.39	8440.82	-	-	-	9090.61	7662.31	7877.45	-	-	-
2012-01-01	6186	8012.79	-1283.64	6643.88	6441.47	6878.45	-	-	-	6635.46	6464.27	6530.68	-	-	-
2012-02-01	6848	7969.5	-2843.88	5589.45	6954.77	7289.99	-	-	-	5583.78	7131.1	7352.08	-	-	-
2012-03-01	7233	7912.75	-796.733	8136.55	7722.89	7535.26	-	-	-	8156.46	7311.36	7582.58	-	-	-
2012-04-01	6929	7878.46	-475.127	7911.36	7851.47	7580.95	-	-	-	7906.97	7554.95	7553.88	-	-	-
2012-05-01	8103	7854.71	100.199	7719.84	8410.58	8111.76	-	-	-	7705.61	8333.92	8220.36	-	-	-
2012-06-01	7954	7822.12	464.311	8349.8	8560.23	8025.95	-	-	-	8367.12	8390.56	8288.94	-	-	-
2012-07-01	8580	7875.75	1086.39	8264.27	8874.55	8670.38	-	-	-	8259.36	8603.27	8529.95	-	-	-
2012-08-01	8520	7909.71	1034.48	8322.88	8872.27	8482.02	-	-	-	8342.47	8510.96	8164.15	-	-	-
2012-09-01	8138	7881.29	844.547	7991.29	8575.22	8186.96	-	-	-	7984.54	8412.71	8080.94	-	-	-
2012-10-01	8292	7931.04	235.255	7403.92	8250.24	8219.39	-	-	-	7389.18	8490.16	8417.89	-	-	-
2012-11-01	8530	7985.5	853.901	8353.33	7831.07	8529.3	-	-	-	8359.68	8347.73	8397.53	-	-	-
2012-12-01	8295	8012.62	931.079	8554.38	7269.69	8311.04	-	-	-	8550.45	7551.4	7650.94	-	-	-
2013-01-01	7988	8062.17	-1283.64	6246.31	6939.95	7375.05	-	-	-	6222.66	6563.31	6852.72	-	-	-
2013-02-01	5861	8136.75	-2843.88	6130.93	6515.43	6681.49	-	-	-	6152.26	6599.8	6575.84	-	-	-
2013-03-01	7538	8212.92	-796.733	7927.14	7468.92	7672.81	-	-	-	7928.33	7285.87	7726.86	-	-	-
2013-04-01	7818	8270.33	-475.127	7453.76	8075.46	7579.16	-	-	-	7459.94	7820.06	7674.36	-	-	-
2013-05-01	8521	8309.21	100.199	8425.07	8733.19	8028.05	-	-	-	8427.46	8643.25	8287.51	-	-	-
2013-06-01	8187	8378.88	464.311	8572.63	8877.14	7959.48	-	-	-	8567.89	8687.52	8397.14	-	-	-
2013-07-01	9536	8427.58	1086.39	8641.31	9564.97	9082.52	-	-	-	8638.61	9326.48	9286.03	-	-	-
2013-08-01	9354	8445.21	1034.48	8711.3	9684.35	8871.8	-	-	-	8684.26	9271.06	8957.42	-	-	-
2013-09-01	9132	8429.42	844.547	9070	9527.33	8861.79	-	-	-	9086.06	9275	9016.81	-	-	-
2013-10-01	8676	8369.58	235.255	8948.94	9071.7	8463.08	-	-	-	8952.98	9210.66	9050.27	-	-	-
2013-11-01	9079	8312.25	853.901	9109.98	8622.21	9043.98	-	-	-	9109.56	9067.45	9186.34	-	-	-
2013-12-01	9418	8270.5	931.079	9101.79	8170.02	8915	-	-	-	9107.98	8179.78	8481.79	-	-	-
2014-01-01	8034	8232	-1283.64	7699.33	7582.62	7574.53	-	-	-	7708.4	7176.78	7333.2	-	-	-
2014-02-01	6238	8183.46	-2843.88	6898.81	7246.93	6866	-	-	-	6884.89	7535.89	7336.76	-	-	-
2014-03-01	6782	8150.04	-796.733	8056.28	7717.6	7329.48	-	-	-	8058.98	7778.35	8066.59	-	-	-
2014-04-01	7138	8139.62	-475.127	7340.94	7994.98	7445.52	-	-	-	7342.58	8032.04	8088.42	-	-	-
2014-05-01	7825	8119.54	100.199	7874.03	8337.11	7753.26	-	-	-	7867.81	8571.46	8472.87	-	-	-
2014-06-01	7881	8086.04	464.311	7921.27	8472.37	7941.24	-	-	-	7933.09	8641.56	8643.12	-	-	-
2014-07-01	8918	8089.29	1086.39	8465.04	8970.74	8992.77	-	-	-	8457.88	9034.93	9201.12	-	-	-
2014-08-01	8807	8092.17	1034.48	8840.32	9046.45	9034.76	-	-	-	8859.7	8925.08	8799.03	-	-	-
2014-09-01	8877	8119.12	844.547	8340.9	8989.76	9117.98	-	-	-	8329.79	8969.83	8938.02	-	-	-
2014-10-01	8681	8180.25	235.255	8266.84	8683.69	8844.03	-	-	-	8253.91	8952	9084.48	-	-	-
2014-11-01	8592	8213.46	853.901	8913.38	8202.61	9142.14	-	-	-	8911.51	8817.48	9063.87	-	-	-
2014-12-01	9101	8252.5	931.079	8790.7	7753.39	9129.79	-	-	-	8785.22	8157.43	8541.32	-	-	-
2015-01-01	8429	8280.71	-1283.64	7325.6	7223	7894.08	-	-	-	7294.72	7014.52	7374.12	-	-	-
2015-02-01	5912	8284.83	-2843.88	6701.64	6583.28	7096.37	-	-	-	6724.8	6997.78	7065.79	-	-	-
2015-03-01	7755	8311.79	-796.733	7544.61	7625.5	8208.09	-	-	-	7541.62	7755.69	8337.73	-	-	-
2015-04-01	7632	8333.92	-475.127	7572.29	8124.71	8213.76	-	-	-	7573.43	8043	8065.57	-	-	-
2015-05-01	8128	8360.92	100.199	8484.53	8575.21	8660.08	-	-	-	8483.55	8655.83	8461.86	-	-	-
2015-06-01	8515	8429.79	464.311	8162.97	8962.03	8995.24	-	-	-	8158.35	8997.33	8894.76	-	-	-
2015-07-01	8961	8471.08	1086.39	9158.17	9320.9	9557.74	-	-	-	9153.13	9181.25	9184.54	-	-	-
2015-08-01	8863	8493.29	1034.48	8796.63	9345.73	9505.87	-	-	-	8762.04	9063.29	8841.8	-	-	-
2015-09-01	9468	8543.21	844.547	8774.25	9466.89	9760.25	-	-	-	8781.71	9286.84	9211.99	-	-	-
2015-10-01	8621	8609.42	235.255	8991.77	9003.79	9045.87	-	-	-	9010.56	9082.11	8963.52	-	-	-
2015-11-01	9300	8692.96	853.901	9065.64	8697.83	9824.1	-	-	-	9062.88	9106.35	9462.47	-	-	-
2015-12-01	10046	8786.58	931.079	9353.98	8403.49	9348.74	-	-	-	9356.11	8407.69	8860.86	-	-	-
2016-01-01	8475	8898.62	-1283.64	8798.2	7665.83	7876.65	-	-	-	8811.06	7125.96	7448.79	-	-	-
2016-02-01	6399	9064.71	-2843.88	6806.32	7053.6	7502.54	-	-	-	6800.45	7279.77	7286.83	-	-	-
2016-03-01	8466	9213.62	-796.733	7949.21	8209.75	8751.41	-	-	-	7964.81	8187.75	8577.84	-	-	-
2016-04-01	8510	9352.25	-475.127	8340.99	8851.41	8887.26	-	-	-	8359.3	8679.7	8532.2	-	-	-
2016-05-01	9255	9520.62	100.199	9130.09	9483.51	9583.06	-	-	-	9128.42	9623.33	9176.04	-	-	-
2016-06-01	9635	9645.38	464.311	9327	9967.85	10064.2	-	-	-	9333.7	10116.2	9788.35	-	-	-
2016-07-01	10530	9728.67	1086.39	10280.7	10617.2	11024.8	-	-	-	10278.6	10588.4	10635.7	-	-	-
2016-08-01	11280	9870.79	1034.48	10493.7	11184	11552.1	-	-	-	10511.5	10924	11148.8	-	-	-
2016-09-01	10625	10069.9	844.547	10853	11047.1	10897.4	-	-	-	10846.9	10747	10854.4	-	-	-
2016-10-01	10791	10255.7	235.255	10300.9	10896.5	11398.8	-	-	-	10278.6	10967.3	11452.6	-	-	-
2016-11-01	11171	10452	853.901	10874.2	10555.2	11453.8	-	-	-	10881.8	10950	11338.7	-	-	-
2016-12-01	11169	10676.3	931.079	11507.1	9779	10443	-	-	-	11502.9	10018.6	10352.7	-	-	-
2017-01-01	9351	10899.7	-1283.64	9931.44	8626.44	8804.16	-	-	-	9894.44	8897.32	8825.79	-	-	-
2017-02-01	8934	11108.2	-2843.88	7728.14	8831.69	8957.64	-	-	-	7739.29	10463.5	9163.74	-	-	-
2017-03-01	10710	11311.8	-796.733	9752.41	10656	10260.3	-	-	-	9763.38	11042.4	10361	-	-	-
2017-04-01	10724	11458.5	-475.127	10437.8	11207.6	10550.4	-	-	-	10438.3	11555.3	10714.9	-	-	-
2017-05-01	11754	11568	100.199	11382	11788.5	11595.9	-	-	-	11388.1	12630.3	11729.1	-	-	-
2017-06-01	12518	11675.2	464.311	11755	12364.3	12605.7	-	-	-	11751.6	13025.4	12559.7	-	-	-
2017-07-01	13010	11837.3	1086.39	12988.8	12723.9	13297.8	-	-	-	12995.8	12982.9	13093.4	-	-	-
2017-08-01	13803	11912.1	1034.48	13093.6	13071	13726.9	-	-	-	13069.4	12960.8	13640.6	-	-	-
2017-09-01	12988	11855.1	844.547	13489.2	12930.8	12764.5	-	-	-	13496.8	12701.2	13119.3	-	-	-
2017-10-01	11950	11832.1	235.255	13114	12737.2	12730.7	-	-	-	13118.8	12757.5	12823.5	-	-	-
2017-11-01	12638	11835	853.901	12716.3	12322.6	13021.6	-	-	-	12701.8	12880.6	12567.5	-	-	-
2017-12-01	12275	11807.6	931.079	12899	11002.3	11404.5	-	-	-	12893.7	11929.7	11011	-	-	-
2018-01-01	12137	11754.6	-1283.64	11362.6	9495.15	9933.54	-	-	-	11372.8	9062.25	9992.93	-	-	-
2018-02-01	7943	11698.1	-2843.88	10032	9738.98	8849.92	-	-	-	10040.8	9953.4	8973.79	-	-	-
2018-03-01	10333	11596.2	-796.733	10862.2	11606.9	11014.4	-	-	-	10833.7	11073.1	11386.9	-	-	-
2018-04-01	10549	11505.5	-475.127	10361	11480.9	10992.1	-	-	-	10366.5	10879.9	11231.7	-	-	-
2018-05-01	11999	11433.8	100.199	11199.5	11894.2	11863.7	-	-	-	11196.7	11930.8	12158.4	-	-	-
2018-06-01	11614	11338.9	464.311	12091.6	11767.7	12053.2	-	-	-	12099.2	11903.7	11777.5	-	-	-
2018-07-01	12643	11202.9	1086.39	12584.7	12047.1	13011.3	-	-	-	12570.4	12050.6	12536.4	-	-	-
2018-08-01	12813	11083.2	1034.48	13020.9	12086	12499.1	-	-	-	13024.6	11824	12085.9	-	-	-
2018-09-01	11533	11008.1	844.547	12559.1	11856.5	11182.9	-	-	-	12554.2	11602.8	11537.1	-	-	-
2018-10-01	11229	10939	235.255	11375	11673.4	11231.9	-	-	-	11348.1	11626.7	11538.1	-	-	-
2018-11-01	11637	10825.6	853.901	11736	11199.7	11592.2	-	-	-	11734.7	11469	10973.1	-	-	-
2018-12-01	10999	10647.5	931.079	11827.3	9915.16	10397.7	-	-	-	11832.1	10245.8	9597.69	-	-	-
2019-01-01	10149	10492	-1283.64	10113.9	8242.68	8323.45	-	-	-	10089.3	7751.9	8260	-	-	-
2019-02-01	7059	10361.3	-2843.88	7867.46	8167.3	7443.42	-	-	-	7869.11	9039.32	7538.84	-	-	-
2019-03-01	9413	10244.3	-796.733	9324.47	10107.3	9068.72	-	-	-	9299.66	9548.22	9230.88	-	-	-
2019-04-01	9810	10162.9	-475.127	9340.3	10421.8	9158.21	-	-	-	9335.89	9946.11	9375.24	-	-	-
2019-05-01	10018	10078	100.199	10667.9	10411	9642.09	-	-	-	10669.1	10579.8	9867.68	-	-	-
2019-06-01	9321	10020.3	464.311	10533.1	10057.9	9798.74	-	-	-	10511.8	10506.1	9795.1	-	-	-
2019-07-01	11204	9933.21	1086.39	10625.4	10525.9	11184.3	-	-	-	10613.8	10902.8	10849.4	-	-	-
2019-08-01	11114	9706.96	1034.48	11151.4	10500.5	10650.3	-	-	-	11143	10612.1	10308.3	-	-	-
2019-09-01	10425	9361.67	844.547	10564.2	10242.5	10025.5	-	-	-	10570.5	10234.9	10186.6	-	-	-
2019-10-01	10382	9016.04	235.255	10150	9966.6	10116.8	-	-	-	10176.1	10020.9	10338.2	-	-	-
2019-11-01	10448	8788.67	853.901	10668.8	9442.85	10335.7	-	-	-	10673	9652.2	9928.6	-	-	-
2019-12-01	10803	8707.71	931.079	10383.2	8440.28	9427.46	-	-	-	10385	8305.29	8838.12	-	-	-
2020-01-01	8254	8682.21	-1283.64	9705.86	6812.55	7225.77	-	-	-	9713.82	5344.77	6907.02	-	-	-
2020-02-01	3524	8641.67	-2843.88	6477	5749.19	6864.23	-	-	-	6487.84	4452.02	6890.59	-	-	-
2020-03-01	4661	8676.17	-796.733	6878.41	6873.44	7929.9	-	-	-	6858.47	6249.5	8390.31	-	-	-
2020-04-01	6267	8733.96	-475.127	5597.98	7553.8	8118.28	-	-	-	5580.08	7532.82	8619.14	-	-	-
2020-05-01	8104	8774.83	100.199	6555.62	8285.45	8907.86	-	-	-	6559.54	9116.11	9318.11	-	-	-
2020-06-01	9292	8845.67	464.311	7482.34	9228.9	9819.02	-	-	-	7511.01	10072.9	9946.85	-	-	-
2020-07-01	10621	8967.25	1086.39	9653.98	10433.1	10985.9	-	-	-	9666.26	10653.5	10452.1	-	-	-
2020-08-01	10724	9223.75	1034.48	10659.4	11034.4	10892.6	-	-	-	10675.1	10495.2	10350.6	-	-	-
2020-09-01	11643	9654.71	844.547	9981.5	11667.7	11497.2	-	-	-	9990.81	10873.6	11402.8	-	-	-
2020-10-01	10551	10105.7	235.255	10332.3	11470.1	11218.2	-	-	-	10339.1	10809.9	10820.7	-	-	-
2020-11-01	11260	10408.9	853.901	11079.4	11514.9	11955.4	-	-	-	11076.5	11250.6	10645.4	-	-	-
2020-12-01	11691	10589.2	931.079	11082.1	11216.8	10667.8	-	-	-	11096.1	10770	8907.6	-	-	-
2021-01-01	10284	10705.2	-1283.64	10051.3	10057.6	9167.84	-	-	-	10054.7	9183.9	8172.02	-	-	-
2021-02-01	7650	10806	-2843.88	6666.12	8660.48	8992	-	-	-	6676.74	10051.2	9075.87	-	-	-
2021-03-01	10878	10864.2	-796.733	9035.69	10266.7	11145.2	-	-	-	9042.82	11177.6	11496	-	-	-
2021-04-01	10874	10875.5	-475.127	10756.4	11403	10905.3	-	-	-	10763.4	10764	11050.5	-	-	-
2021-05-01	10773	10876.6	100.199	12169.5	11412.3	11311.9	-	-	-	12171	11550.2	11436.3	-	-	-
2021-06-01	10950	10853	464.311	11510.9	11389.5	11781.8	-	-	-	11496.1	11632.6	11566.2	-	-	-
2021-07-01	11747	10793	1086.39	12360.2	11584.6	12188.7	-	-	-	12349	11735.1	11769.1	-	-	-
2021-08-01	12019	10723	1034.48	12103.9	11616.9	11833.4	-	-	-	12086.1	11497.7	11631.2	-	-	-
2021-09-01	11744	10612	844.547				11692.8	11119.5	11460.6	11691.7	11239.9	11582.1	-	-	-
2021-10-01	10720	10401.8	235.255				11309.5	10694.4	11096	11349.9	11044.9	11000.7	-	-	-
2021-11-01	11119	10175.5	853.901				11681.9	11042.5	10697.5	11383.6	10847.7	10534.2	-	-	-
2021-12-01	11264	9994.67	931.079				11723.8	9509.36	9814.08	11203.4	9586.16	8879.12	-	-	-
2022-01-01	9273	9809.42	-1283.64				10287.6	7479.42	8143.01	9812.88	7066.32	7591.94	-	-	-
2022-02-01	6979	9591.58	-2843.88				7182.29	7442.06	7100.6	6462.17	7731.45	8113.31	-	-	-
2022-03-01	8886	9591.58	-796.733				9450.31	8899.15	8844.78	8960.51	8555.07	9714.85	-	-	-
2022-04-01	7821	9591.58	-475.127				9975.01	8405.34	9217.16	9500.53	8741	9211.43	-	-	-
2022-05-01	8395	9591.58	100.199				10615.9	9125.42	9204.5	9187.36	9393.93	9769.88	-	-	-
2022-06-01	8988	9591.58	464.311				10874.6	9595.88	9326.74	8831.04	9664.06	10027	-	-	-
2022-07-01	9263	9591.58	1086.39				12052.6	9863.6	9397.23	10044.7	9525.33	9849.45	-	-	-
2022-08-01	9275	9591.58	1034.48				12262.5	9633.09	9328.27	9869.06	9128.31	9542	-	-	-
2022-09-01													9250.87	9189.22	9512.03
2022-10-01													8408.22	8907.24	9549.32
2022-11-01													8872.53	8419.19	9754.8
2022-12-01													9091.21	7555.52	8763.15
2023-01-01													7275.97	6305.48	7421.45
2023-02-01													3988.93	5408.91	7497.26
2023-03-01													6009.32	5708.71	8391.1
2023-04-01													6178.49	6523.88	8986.97
2023-05-01													7069.42	7125.72	9447.39
2023-06-01													7535.81	7632.91	10076.8
2023-07-01													8413.03	8132.36	10649.5
2023-08-01													8502.42	8577.04	10873.8
2023-09-01													8527.44	8907.89	10815.6
2023-10-01													7774.81	9073.72	11140.8
2023-11-01													8230.87	9039.7	11204.3
2023-12-01													8385.16	8762.96	10001.8
2024-01-01													6788.16	8215.91	8707.23
2024-02-01													4063.53	7590.13	8826.54
2024-03-01													6427.65	7418.9	9896.71
2024-04-01													6318.63	7881.24	10577
2024-05-01													6769.25	8461.83	11039.5
2024-06-01													7114.34	8903.23	11763
2024-07-01													7916.58	9280.06	12306.1
2024-08-01													7880.94	9308.6	12698.4
